# Supplementary material for: Norovirus evolves as one or more distinct clonal populations in immunocompromised hosts
Source: mBio. 2023 Oct 31;14(6):e02177-23. doi: 10.1128/mbio.02177-23 (PMC10746188; doi:10.1128/mbio.02177-23)
Supplement: Table S1 — List of patient samples. [file mbio.02177-23-s0008.xlsx]

## Sheet: viral shedding
Table S1. NIH Patients and Norovirus-Positive Stool Samples Analyzed
Patient	Age (years)	Underlying	Timeline of	Stool Sample ID#	Genome copies	Norovirus
Designation	at First	Condition	Samples and		(per gram stool)	Genotype
	Sample Collection		Interventions/Outcomes
			Maintenance IVIG
10	22	X- linked SCID	2011-07-22	NIH10.1	552000000	GII.2[PNA]
			2011-07-27	NIH10.2	678000000	GII.2[PNA]
			Oral IG
			9/15/11 #1	ND	ND	ND
			9/15/11 #2	NIH10.4	6870000000	GII.2[PNA]
			9/15/11 #3	NIH10.5	3006000000	GII.2[PNA]
			9/15/11 #4	NIH10.6	1370000000	GII.2[PNA]
			2012-09-14	NIH10.7	5050000000	GII.2[PNA]
			Gene Therapy
			2012-10-31	NIH10.8	16300000000	GII.2[PNA]
			2012-11-21	NIH10.9	1.35206e+08	GII.2[PNA]
			2012-12-19	NIH10.10	2580000000	GII.2[PNA]
			2013-01-10	NIH10.11	55900000	GII.2[PNA]
			2013-05-29	NIH10.12	2500000000	GII.2[PNA]
			2015-04-21			Tested Negative at NIH
			Maintenance IVIG
11	5	ADA deficient-SCID	2011-11-22	NIH11.1	2385000000	GII.4 New Orleans[P4]
			2012-05-30	NIH11.2	8982000000	GII.4 New Orleans[P4]
			2013-01-08	NIH11.3	2511000000	GII.4 New Orleans[P4]
			2013-05-28	NIH11.4	4275000000	GII.4 New Orleans[P4]
			Maintenance IVIG
29	49	pre-B ALL	2013-11-05	NIH29.1	16800000000	GII.6[P7]
			2013-11-21	NIH29.2	32700000000	GII.6[P7]
			2013-12-10	NIH29.3	6010000000	GII.6[P7]
			2013-12-16	NIH29.4	938000000	GII.6[P7]
			2013-12-26	NIH29.5	7670000000	GII.6[P7]
			2014-01-24	NIH29.6	7380000000	GII.6[P7]
			2014-02-24	NIH29.7	303000000	GII.6[P7]
			2014-04-22	NIH29.8	33600000	GII.6[P7] and GII.4 Sydney[P31]
			2014-08-23	NIH29.9	12200000000	GII.4 Sydney[P31]
			2016-01-12	NIH29.10	1960000000	GII.4 Sydney[P31]
			2016-02-07	NIH29.11	49548164	GII.4 Sydney[P31]
			2016-02-22	NIH29.12	1960000000	GII.4 Sydney[P31]
			2016-03-18	NIH29.13	974000000	GII.4 Sydney[P31]
			2016-04-08	NIH29.14	26300000000	GII.4 Sydney[P31]
			2016-05-01	NIH29.15	1280000000	GII.4 Sydney[P31]
			2016-05-16	NIH29.16	29000000000	GII.4 Sydney[P31]
			2016-05-22	NIH29.17	220000000	GII.4 Sydney[P31]
			2016-06-12	NIH29.18	138000000	GII.4 Sydney[P31]
			2016-07-07	NIH29.19	588000	GII.4 Sydney[P31]
			2016-07-26	NIH29.20	637000000	GII.4 Sydney[P31]
			Death 2016
			Maintenance IVIG
37	6	X-linked SCID	2014-11-05	NIH37.1	1008953568	GII.4 Den Haag[P4]
			2014-11-08	NIH37.2	304632000	GII.4 Den Haag[P4]
			Oral IG
			11/10/14 #1	NIH37.3	183153455	GII.4 Den Haag[P4]
			11/10/14 #2	NIH37.4	6.255e+06	GII.4 Den Haag[P4]
			2014-11-11	NIH37.5	223447120	GII.4 Den Haag[P4]
			2014-11-13	NIH37.6	7.83374e+08	GII.4 Den Haag[P4]
			2014-11-14	NIH37.7	3117815712	GII.4 Den Haag[P4]
			2014-11-15	NIH37.8	231884990	GII.4 Den Haag[P4]
			2014-11-16	NIH37.9	264628380	GII.4 Den Haag[P4]
			2014-11-17	NIH37.10	2050279776	GII.4 Den Haag[P4]
			2014-11-18	NIH37.11	58617980	GII.4 Den Haag[P4]
			2014-11-19	NIH37.12	473946980	GII.4 Den Haag[P4]
			2014-11-25	NIH37.13	197033650	GII.4 Den Haag[P4]
			2014-12-01	NIH37.14	3.93071e+08	GII.4 Den Haag[P4]
			2014-12-02	NIH37.15	441573600	GII.4 Den Haag[P4]
			2014-12-03	NIH37.16	1523901024	GII.4 Den Haag[P4]
			2014-12-04	NIH37.17	95450160	GII.4 Den Haag[P4]
			2014-12-05	NIH37.18	68691068	GII.4 Den Haag[P4]
			2014-12-07	NIH37.19	4.66547e+08	GII.4 Den Haag[P4]
			2014-12-08	NIH37.20	411221820	GII.4 Den Haag[P4]
			2014-12-10	NIH37.21	1093587264	GII.4 Den Haag[P4]
			2015-02-03	ND	ND	ND
			2015-02-04	NIH37.23	2053587264	GII.4 Den Haag[P4]
			2015-02-06	NIH37.24	247828070	GII.4 Den Haag[P4]
			2015-03-02	NIH37.25	271668520	GII.4 Den Haag[P4]
			Gene Therapy
			2015-04-07	NIH37.26	5150525760	GII.4 Den Haag[P4]
			2015-04-22	NIH37.27	555197460	GII.4 Den Haag[P4]
			2015-06-03	NIH37.28	2767289360	GII.4 Den Haag[P4]
			2015-07-01	NIH37.29	2737929600	GII.4 Den Haag[P4]
			2015-12-03	ND	ND	ND
			2016-02-25	NIH37.31	402099050	GII.4 Den Haag[P4]
			2016-03-15	NIH37.32	17882575	GII.4 Den Haag[P4]
			2016-03-28	NIH37.33	177812415	GII.4 Den Haag[P4]
			2016-05-12	NIH37.34	385381320	GII.4 Den Haag[P4]
			2016-05-19	NIH37.35	42800000	GII.4 Den Haag[P4]
			2016-07-14	NIH37.36	1.84693e+06	GII.4 Den Haag[P4]
			2016-08-10	NIH37.37	8.16256e+06	GII.4 Den Haag[P4]
			2016-12-01	NIH37.38	0	Tested Negative at NIH
			2016-12-28	NIH37.39	0	Tested Negative at NIH
			Maintenance IVIG
38	42	CVID	2014-02-04	NIH38.1	2.41682e+07	GII.3[P21]
			2014-09-07	NIH38.2	252247950	GII.3[P21]
			2015-04-13	NIH38.3	535534884	GII.3[P21]
			2015-04-14	NIH38.4	134447670	GII.3[P21]
			2015-04-15	NIH38.5	2.49475e+08	GII.3[P21]
			2015-04-16	NIH38.6	123330924	GII.3[P21]
			2015-04-17	NIH38.7	69414606	GII.3[P21]
			2015-04-18	NIH38.8	8.49902e+07	GII.3[P21]
			2015-04-19	NIH38.9	58613877	GII.3[P21]
			2016-06-13	NIH38.10	1.05099e+06	GII.3[P21]
			2016-08-30	NIH38.11	429723432	GII.3[P21]
			2016-08-28	NIH38.12	179095518	GII.3[P21]
			2017-03-13	NIH38.13	5917828000	GII.3[P21]
			2018-03-06	NIH38.14	10219530	GII.3[P21]
			2022-01-25	NIH38.15	<1.00E+03	GII.3[P21]
53	21	Relapsed pre-B ALL	2015-12-11	NIH53.1	360778840	GII.6[P7]
			2016-01-05	NIH53.2	82904050	GII.6[P7]
			2015-11-28	ND	ND	ND
			2016-01-21	NIH53.4	976000000	GII.6[P7]
			2016-02-08	NIH53.5	556022360	GII.6[P7]
			Death 2016
			Maintenance IVIG
129	31	CVID	2019-05-31	NIH129.1	258791310	GII.14[P7]
			2019-06-22	NIH129.2	62012219	GII.14[P7]
			2019-07-21	NIH129.3	1206607020	GII.14[P7]
			2019-08-03	NIH129.4	328610530	GII.14[P7]
			2019-08-17	NIH129.5	12832377	GII.14[P7]
			2019-08-31	NIH129.6	2.09783e+06	GII.14[P7]
			2019-11-02	NIH129.7	33761.8	GII.14[P7]
			2019-11-16	NIH129.8	66625.2	GII.14[P7]
			2019-11-27	NIH129.9	52063968	GII.14[P7]
			2019-12-02	NIH129.10	334007	GII.14[P7]
			Death 2019
	# Samples selected for full-length genome sequencing are shown in bold type and the virus in each set used as a reference sequence for alignments is italicized
	Abbreviations: ND, not determined; SCID, severe combined immunodeficiency; ALL, acute lymphoblastic leukemia; CVID, chronic variable immunodeficiency
