# Supplementary material for: Norovirus evolves as one or more distinct clonal populations in immunocompromised hosts
Source: mBio. 2023 Oct 31;14(6):e02177-23. doi: 10.1128/mbio.02177-23 (PMC10746188; doi:10.1128/mbio.02177-23)
Supplement: Table S2 — GII.4 patient 11, 29, and 37 VP1 evolution. [file mbio.02177-23-s0009.xlsx]

## Sheet: GII.4 
Table S2. Amino acid variation within clonal populations and comparison with global sequences.
NIH11 (GII.4 New Orleans)
	Site A								Site B		Site C							Site D					Site E					Site G						Site I			HBGA-binding pockets
Amino acid position in ORF2	294	295	296	297	298	368	372	373	333	389	339	340	341	375	376	377	378	393	394	395	396	397	407	411	412	413	414	352	355	356	357	359	364	250	255	504	343	344	345	347	374	390	391	392	393	442	443	444
Global sequences (n=329)	P(176)	G(324)	S(329)	R(251)	N(329)	A(323)	D(269)	N(326)	V(324)	I(329)	R(283)	T(319)	N(214)	F(328)	E(235)	T(295)	N(328)	S(282)	T(327)	T(319)	P(281)	R(328)	S(328)	R(329)	N(322)	I(207)	H(329)	Y(328)	S(329)	A(323)	D(313)	S(325)	R(329)	F(329)	S(326)	Q(329)	S(329)	T(329)	R(329)	H(329)	D(329)	Q(329)	D(329)	G(329)	S(282)	S(329)	G(329)	Y(329)
	S(119) A(28) T(6)	N(2) S(3)		H(77) S(1)		T(3) V(2) D(1)	N(60)	D(2) S(1)	M(5)		S(40) K(6)	A(6) S(2) E(1) I(1)	D(115)	L(1)	V(70) D(22) I(1) Q(1)	A(30) I(1) S(3)	D(1)	G(35) N(4) D(4) A(3) E(1)	A(2)	A(10)	H(47) Y(1)	Q(1)	T(1)		D(4) S(3)	T(118) A(2) V(2)		F(1)		T(3) V(3)	E(16)	T(4)			N(2) G(1)										G(35) N(4) D(4) A(3) E(1)
Patient sequences (n=11)	S(11)	G(10)	S(10)	H(8)	N(11)	A(10)	D(4)	N(9)	V(11)	I(11)	R(11)	T(9)	D(11)	F(9)	E(7)	T(8)	N(11)	G(8)	T(8)	aa missing(8)	H(11)	Q(11)	S(8)	R(11)	N(11)	I(8)	H(11)	Y(7)	S(11)	A(11)	D(11)	S(11)	R(11)	F(11)	S(11)	Q(11)	S(11)	T(11)	R(11)	H(11)	D(11)	Q(11)	D(11)	G(11)	G(8)	S(11)	G(11)	Y(11)
		N(1)	T*(1)	R(3)		E*(1)	N(4) E*(3)	R*(2)				S*(2)		L(2)	D(4)	A(3)		S(3)	N(3)	A(1) T(2)			G*(3)			T(3)		L*(3) R*(1)																	S(3)
Sequential samples
Cluster 1
NIH11.1c2 1	S	G	S	H	N	A	D	N	V	I	R	T	D	F	E	T	N	G	T	-	H	Q	S	R	N	I	H	Y	S	A	D	S	R	F	S	Q	S	T	R	H	D	Q	D	G	G	S	G	Y
NIH11.2c1 190	.	.	.	R	.	.	E	.	.	.	.	.	.	.	.	.	.	S	N	-	.	.	G	.	.	T	.	L	.	.	.	.	.	.	.	.	.	.	.	.	.	.	.	.	S	.	.	.
NIH11.2c2 190	.	.	.	R	.	.	E	.	.	.	.	.	.	.	.	.	.	S	N	-	.	.	G	.	.	T	.	L	.	.	.	.	.	.	.	.	.	.	.	.	.	.	.	.	S	.	.	.
NIH11.2c4 190	.	.	.	.	.	.	.	.	.	.	.	.	.	.	.	.	.	.	.	-	.	.	.	.	.	.	.	.	.	.	.	.	.	.	.	.	.	.	.	.	.	.	.	.	.	.	.	.
NIH11.2c5 190	.	.	.	R	.	.	E	.	.	.	.	.	.	.	.	.	.	S	N	-	.	.	G	.	.	T	.	L	.	.	.	.	.	.	.	.	.	.	.	.	.	.	.	.	S	.	.	.
NIH11.3c1 413	.	.	.	.	.	.	.	R	.	.	.	S	.	L	.	A	.	.	.	-	.	.	.	.	.	.	.	.	.	.	.	.	.	.	.	.	.	.	.	.	.	.	.	.	.	.	.	.
NIH11.3c2 413	.	.	.	.	.	.	.	R	.	.	.	S	.	L	.	A	.	.	.	-	.	.	.	.	.	.	.	.	.	.	.	.	.	.	.	.	.	.	.	.	.	.	.	.	.	.	.	.
Cluster 2
NIH11.1c1 1	S	G	S	H	N	A	N	N	V	I	R	T	D	F	D	T	N	G	T	A	H	Q	S	R	N	I	H	Y	S	A	D	S	R	F	S	Q	S	T	R	H	D	Q	D	G	G	S	G	Y
NIH11.1c3 1	.	.	.	.	.	.	.	.	.	.	.	.	.	.	.	.	.	.	.	T	.	.	.	.	.	.	.	.	.	.	.	.	.	.	.	.	.	.	.	.	.	.	.	.	.	.	.	.
NIH11.2c3 190	.	.	.	.	.	.	.	.	.	.	.	.	.	.	.	.	.	.	.	-	.	.	.	.	.	.	.	.	.	.	.	.	.	.	.	.	.	.	.	.	.	.	.	.	.	.	.	.
NIH11.4c1 553	.	N	T	.	.	E	.	.	.	.	.	.	.	.	.	A	.	.	.	T	.	.	.	.	.	.	.	R	.	.	.	.	.	.	.	.	.	.	.	.	.	.	.	.	.	.	.	.
NIH29 (GII.4 Sydney)
	Site A								Site B		Site C							Site D					Site E					Site G						Site I			HBGA-binding pockets
Amino acid position in ORF2	294	295	296	297	298	368	372	373	333	389	339	340	341	375	376	377	378	393	394	395	396	397	407	411	412	413	414	352	355	356	357	359	364	250	255	504	343	344	345	347	374	390	391	392	393	442	443	444
Global sequences (n=959)	T(946)	G(955)	S(954)	R(639)	N(956)	E(902)	D(698)	H(728)	V(535)	I(958)	R(946)	T(872)	D(954)	F(951)	E(946)	A(908)	N(948)	S(531)	T(959)	T(948)	H(957)	R(953)	S(956)	R(959)	N(943)	T(941)	P(528)	Y(948)	S(957)	A(954)	D(927)	A(918)	R(955)	F(956)	S(957)	Q(953)	S(959)	T(959)	R(959)	H(958)	D(959)	Q(959)	D(956)	G(957)	S(531)	S(959)	G(959)	Y(959)
	A(10) I(1) K(1) N(1)	D(2) N(1) S(1)	T(5)	H(318) S(2)	A(1) S(2)	A(28) G(24) K(1) Q(4)	N(234) S(27)	D(1) N(149) R(81)	M(418) L(3) T(2) I(1)	T(1)	S(3) K(8) M(1) aa missing(1)	A(74) G(5) S(6) E(1) aa missing(1)	N(5)	L(8)	D(8) G(2) V(3)	I(1) T(34) V(16)	D(1) H(1) S(9)	D(6) E(1) G(414) N(4) T(3)		A(11)	P(2)	Q(6)	N(1) T(2)		D(5) S(11)	A(5) I(10) S(3)	H(430) Y(1)	C(1) H(1) L(7) R(2)	A(1) G(1)	S(1) T(2) V(2)	E(17) G(4) N(10) V(1)	I(4) S(27) T(9) V(1)	G(3) I(1)	S(3)	G(1) N(1)	P(3) R(2) S(1)				Y(1)			N(3)	A(2)	D(6) E(1) G(414) N(4) T(3)
Patient sequences (n=11)	A(9)	G(11)	T(6)	Q*(9)	N(11)	A(10)	N(10)	N(7)	V(8)	I(11)	R(11)	T(11)	N(9)	F(11)	E(11)	D*(7)	N(11)	N(8)	T(11)	P*(8)	P(9)	K*(9)	S(11)	R(11)	S(7)	T(11)	P(11)	L(10)	S(6)	A(11)	N(7)	A(11)	K(6)	F(11)	G(10)	Q(11)	S(11)	T(11)	R(11)	H(11)	D(11)	Q(11)	D(11)	G(11)	N(8)	S(11)	G(11)	Y(11)
	T(2)		S(5)	H(1) R(1)		E(1)	D(1)	H(3) R(1)	M(3)				D(2)			A(1) V(3)		D(2) G(1)		T(3)	H(2)	Q(1) R(1)			G(3) N(1)			Y(1)	G(5)		D(3) E(1)		R(5)		S(1)										D(2) G(1)
Sequential samples
NIH29.9_c0_1	T	G	S	R	N	E	D	R	V	I	R	T	D	F	E	A	N	G	T	T	H	R	S	R	N	T	P	Y	S	A	D	A	R	F	S	Q	S	T	R	H	D	Q	D	G	G	S	G	Y
NIH29.10_c0_507	T	G	S	H	N	A	N	H	V	I	R	T	N	F	E	D	N	N	T	T	P	Q	S	R	S	T	P	L	S	A	E	A	R	F	G	Q	S	T	R	H	D	Q	D	G	N	S	G	Y
NIH29.12_c1_548	A	.	.	Q	.	.	.	.	.	.	.	.	.	.	.	.	.	.	.	P	.	K	.	.	.	.	.	.	.	.	D	.	.	.	.	.	.	.	.	.	.	.	.	.	.	.	.	.
NIH29.13_c1_573	A	.	.	Q	.	.	.	.	.	.	.	.	D	.	.	.	.	.	.	.	H	K	.	.	.	.	.	.	.	.	D	.	.	.	.	.	.	.	.	.	.	.	.	.	.	.	.	.
NIH29.14_c1_594	A	.	.	Q	.	.	.	N	.	.	.	.	.	.	.	.	.	D	.	P	.	K	.	.	.	.	.	.	.	.	N	.	.	.	.	.	.	.	.	.	.	.	.	.	D	.	.	.
NIH29.15_c1_617	A	.	T	Q	.	.	.	N	.	.	.	.	.	.	.	.	.	D	.	P	.	K	.	.	.	.	.	.	.	.	N	.	K	.	.	.	.	.	.	.	.	.	.	.	D	.	.	.
NIH29.16_c1_632	A	.	T	Q	.	.	.	N	.	.	.	.	.	.	.	.	.	.	.	P	.	K	.	.	.	.	.	.	G	.	N	.	K	.	.	.	.	.	.	.	.	.	.	.	.	.	.	.
NIH29.17_c1_638	A	.	T	Q	.	.	.	N	.	.	.	.	.	.	.	.	.	.	.	P	.	K	.	.	.	.	.	.	G	.	N	.	K	.	.	.	.	.	.	.	.	.	.	.	.	.	.	.
NIH29.20_c1_703	A	.	T	Q	.	.	.	N	M	.	.	.	.	.	.	V	.	.	.	P	.	K	.	.	G	.	.	.	G	.	N	.	K	.	.	.	.	.	.	.	.	.	.	.	.	.	.	.
NIH29.20_c2_703	A	.	T	Q	.	.	.	N	M	.	.	.	.	.	.	V	.	.	.	P	.	K	.	.	G	.	.	.	G	.	N	.	K	.	.	.	.	.	.	.	.	.	.	.	.	.	.	.
NIH29.20_c3_703	A	.	T	Q	.	.	.	N	M	.	.	.	.	.	.	V	.	.	.	P	.	K	.	.	G	.	.	.	G	.	N	.	K	.	.	.	.	.	.	.	.	.	.	.	.	.	.	.
NIH37 (GII.4 Den Haag)
	Site A								Site B		Site C							Site D					Site E					Site G						Site I			HBGA-binding pockets
Amino acid position in ORF2	294	295	296	297	298	368	372	373	333	389	339	340	341	375	376	377	378	393	394	395	396	397	407	411	412	413	414	352	355	356	357	359	364	250	255	504	343	344	345	347	374	390	391	392	393	442	443	444
Global sequences (n=529)	A(526)	G(529)	S(521)	R(520)	N(497)	S(463)	E(517)	N(526)	V(489)	I(527)	K(519)	G(509)	D(524)	F(529)	E(523)	T(490)	H(527)	G(303)	T(529)	T(525)	H(528)	R(525)	S(518)	R(522)	N(350)	V(514)	H(369)	Y(527)	S(517)	A(520)	P(462)	T(529)	S(527)	F(529)	G(310)	Q(529)	S(529)	T(529)	R(529)	H(529)	D(529)	Q(529)	D(528)	G(529)	G(303)	S(529)	G(529)	Y(528)
	T(1) V(1) aa missing(1)		T(8)	G(1) H(8)	D(29) S(1) V(2)	A(20) E(21) G(22) N(1) R(1) T(1)	D(10) Q(2)	D(2) S(1)	L(10) M(30)	V(2)	E(2) Q(1) R(7)	A(10) E(7) R(3)	N(5)		Q(4) V(2)	A(27) I(7) N(4) S(1)	L(1) N(1)	D(1) N(4) S(221)		A(3) I(1)	R(1)	Q(4)	G(1) N(10)	G(5) S(2)	D(172) G(1) S(6)	A(10) I(5)	P(92) Q(67) aa missing(1)	F(2)	G(11) aa missing(1)	T(8) V(1)	D(65) S(1) V(1)		R(2)		S(219)								N(1)		S(221)			C(1)
																																													D(1) N(4)
Patient sequences (n=78)	A(78)	G(71)	S(78)	H(74)	N(76)	N(38) S(38)	E(45)	N(73)	M(50)	I(45)	R(66)	G(68)	D(78)	F(78)	D*(45)	P*(45)	H(77)	N(46)	T(78)	T(78)	H(78)	R(45)	S(68)	R(78)	G(78)	A(51)	Q(78)	Y(62)	S(78)	A(76)	D(74)	T(78)	S(78)	F(78)	N*(78)	Q(78)	S(78)	T(78)	R(78)	H(78)	D(78)	Q(78)	D(78)	G(78)	N(46)	S(78)	G(78)	Y(78)
		D*(6) S*(1)		R(4)	D(2)	I*(2)	Q(33)	D(5)	V(28)	V(33)	K(12)	S*(10)			E(33)	T(33)	R*(1)	D(4) G(28)				Q(33)	N(10)			T*(27)		S*(16)		V(2)	N*(4)														G(28) D(4)
Sequential samples
Cluster 1
NIH37.1_c2_1	A	G	S	H	N	S	Q	N	M	V	R	G	D	F	E	T	H	D	T	T	H	Q	S	R	G	T	Q	Y	S	A	D	T	S	F	N	Q	S	T	R	H	D	Q	D	G	D	S	G	Y
NIH37.2_c3_3	.	.	.	.	.	.	.	.	.	.	.	.	.	.	.	.	.	.	.	.	.	.	.	.	.	.	.	.	.	.	.	.	.	.	.	.	.	.	.	.	.	.	.	.	.	.	.	.
NIH37.6_c13_8	.	.	.	.	.	.	.	.	.	.	.	.	.	.	.	.	.	G	.	.	.	.	.	.	.	.	.	.	.	.	.	.	.	.	.	.	.	.	.	.	.	.	.	.	G	.	.	.
NIH37.7_c13_9	.	.	.	.	.	.	.	.	.	.	.	.	.	.	.	.	.	G	.	.	.	.	.	.	.	.	.	.	.	.	.	.	.	.	.	.	.	.	.	.	.	.	.	.	G	.	.	.
NIH37.7_c15_9	.	.	.	.	.	.	.	.	V	.	.	.	.	.	.	.	.	G	.	.	.	.	.	.	.	.	.	.	.	.	.	.	.	.	.	.	.	.	.	.	.	.	.	.	G	.	.	.
NIH37.10_c1_12	.	.	.	.	.	.	.	.	V	.	.	.	.	.	.	.	.	G	.	.	.	.	.	.	.	.	.	.	.	.	.	.	.	.	.	.	.	.	.	.	.	.	.	.	G	.	.	.
NIH37.14_c1_26	.	.	.	.	.	.	.	.	V	.	.	.	.	.	.	.	.	G	.	.	.	.	.	.	.	.	.	.	.	.	.	.	.	.	.	.	.	.	.	.	.	.	.	.	G	.	.	.
NIH37.16_c1_28	.	.	.	.	.	.	.	.	V	.	.	.	.	.	.	.	.	G	.	.	.	.	.	.	.	.	.	.	.	.	.	.	.	.	.	.	.	.	.	.	.	.	.	.	G	.	.	.
NIH37.19_c1_32	.	.	.	.	.	.	.	.	V	.	.	.	.	.	.	.	.	G	.	.	.	.	.	.	.	.	.	.	.	.	.	.	.	.	.	.	.	.	.	.	.	.	.	.	G	.	.	.
NIH37.21_c0_35	.	.	.	.	.	.	.	.	V	.	.	.	.	.	.	.	.	G	.	.	.	.	.	.	.	.	.	.	.	.	.	.	.	.	.	.	.	.	.	.	.	.	.	.	G	.	.	.
NIH37.23_c12_91	.	.	.	.	.	.	.	.	.	.	.	.	.	.	.	.	.	N	.	.	.	.	.	.	.	.	.	.	.	.	.	.	.	.	.	.	.	.	.	.	.	.	.	.	N	.	.	.
NIH37.26_c0_153	.	.	.	.	.	.	.	.	V	.	.	.	.	.	.	.	.	G	.	.	.	.	.	.	.	.	.	.	.	.	.	.	.	.	.	.	.	.	.	.	.	.	.	.	G	.	.	.
NIH37.26_c3_153	.	.	.	.	.	.	.	.	V	.	.	.	.	.	.	.	.	G	.	.	.	.	.	.	.	.	.	.	.	.	.	.	.	.	.	.	.	.	.	.	.	.	.	.	G	.	.	.
NIH37.26_c5_153	.	.	.	.	.	.	.	.	V	.	.	.	.	.	.	.	.	G	.	.	.	.	.	.	.	.	.	.	.	.	.	.	.	.	.	.	.	.	.	.	.	.	.	.	G	.	.	.
NIH37.26_c7_153	.	.	.	.	.	.	.	.	V	.	.	.	.	.	.	.	.	G	.	.	.	.	.	.	.	.	.	.	.	.	.	.	.	.	.	.	.	.	.	.	.	.	.	.	G	.	.	.
NIH37.29_c7_238	.	.	.	.	.	.	.	.	V	.	.	.	.	.	.	.	.	G	.	.	.	.	.	.	.	.	.	S	.	.	.	.	.	.	.	.	.	.	.	.	.	.	.	.	G	.	.	.
NIH37.31_c0_477	.	.	.	.	.	.	.	D	V	.	K	S	.	.	.	.	.	G	.	.	.	.	N	.	.	A	.	S	.	.	.	.	.	.	.	.	.	.	.	.	.	.	.	.	G	.	.	.
NIH37.31_c1_477	.	.	.	.	.	.	.	D	V	.	K	S	.	.	.	.	.	G	.	.	.	.	N	.	.	A	.	S	.	.	.	.	.	.	.	.	.	.	.	.	.	.	.	.	G	.	.	.
NIH37.31_c3_477	.	.	.	.	.	.	.	D	V	.	K	S	.	.	.	.	.	G	.	.	.	.	N	.	.	A	.	S	.	.	.	.	.	.	.	.	.	.	.	.	.	.	.	.	G	.	.	.
NIH37.34_c0_554	.	.	.	.	.	.	.	.	V	.	K	S	.	.	.	.	.	G	.	.	.	.	N	.	.	A	.	S	.	.	.	.	.	.	.	.	.	.	.	.	.	.	.	.	G	.	.	.
NIH37.35_c0_561	.	.	.	.	.	I	.	D	V	.	K	S	.	.	.	.	.	G	.	.	.	.	N	.	.	A	.	S	.	.	.	.	.	.	.	.	.	.	.	.	.	.	.	.	G	.	.	.
NIH37.35_c1_561	.	D	.	.	.	.	E	.	V	.	.	.	.	.	D	P	.	N	.	.	.	R	.	.	.	A	.	.	.	.	.	.	.	.	.	.	.	.	.	.	.	.	.	.	G	.	.	.
NIH37.35_c8_561	.	D	.	.	.	.	E	.	V	I	.	.	.	.	D	P	.	N	.	.	.	R	.	.	.	A	.	.	.	.	.	.	.	.	.	.	.	.	.	.	.	.	.	.	N	.	.	.
NIH37.35_c9_561	.	D	.	.	.	.	.	.	V	I	K	S	.	.	.	.	.	G	.	.	.	.	N	.	.	A	.	S	.	.	N	.	.	.	.	.	.	.	.	.	.	.	.	.	N	.	.	.
NIH37.35_c10_561	.	.	.	.	.	.	.	.	V	.	.	.	.	.	.	.	.	G	.	.	.	.	.	.	.	.	.	S	.	.	.	.	.	.	.	.	.	.	.	.	.	.	.	.	G	.	.	.
NIH37.35_c13_561	.	.	.	.	.	I	.	D	V	.	K	S	.	.	.	.	.	G	.	.	.	.	N	.	.	A	.	S	.	.	.	.	.	.	.	.	.	.	.	.	.	.	.	.	G	.	.	.
NIH37.36_c0_617	.	D	.	.	.	.	.	.	V	.	K	S	.	.	.	.	.	G	.	.	.	.	N	.	.	A	.	S	.	.	N	.	.	.	.	.	.	.	.	.	.	.	.	.	G	.	.	.
NIH37.36_c2_617	.	.	.	.	.	.	.	.	V	.	.	.	.	.	.	.	.	G	.	.	.	.	.	.	.	.	.	S	.	.	.	.	.	.	.	.	.	.	.	.	.	.	.	.	G	.	.	.
NIH37.37A_c0_644	.	.	.	.	.	.	.	.	V	.	.	.	.	.	.	.	.	G	.	.	.	.	.	.	.	.	.	S	.	.	.	.	.	.	.	.	.	.	.	.	.	.	.	.	G	.	.	.
NIH37.37A_c3_644	.	D	.	.	D	.	.	.	V	.	K	S	.	.	.	.	.	G	.	.	.	.	N	.	.	A	.	S	.	V	N	.	.	.	.	.	.	.	.	.	.	.	.	.	G	.	.	.
NIH37.37B_c0_644	.	.	.	.	.	.	.	.	V	.	.	.	.	.	.	.	.	G	.	.	.	.	.	.	.	.	.	S	.	.	.	.	.	.	.	.	.	.	.	.	.	.	.	.	G	.	.	.
NIH37.37B_c4_644	.	D	.	.	D	.	.	.	V	.	K	S	.	.	.	.	.	G	.	.	.	.	N	.	.	A	.	S	.	V	N	.	.	.	.	.	.	.	.	.	.	.	.	.	G	.	.	.
NIH37.37B_c5_644	.	.	.	.	.	.	.	.	V	.	.	.	.	.	.	.	.	G	.	.	.	.	.	.	.	.	.	S	.	.	.	.	.	.	.	.	.	.	.	.	.	.	.	.	G	.	.	.
Cluster 2
NIH37.1_c0_1	A	G	S	H	N	N	E	N	M	I	R	G	D	F	D	P	H	N	T	T	H	R	S	R	G	A	Q	Y	S	A	D	T	S	F	N	Q	S	T	R	H	D	Q	D	G	N	S	G	Y
NIH37.1_c1_1	.	.	.	.	.	.	.	.	.	.	.	.	.	.	.	.	.	.	.	.	.	.	.	.	.	.	.	.	.	.	.	.	.	.	.	.	.	.	.	.	.	.	.	.	.	.	.	.
NIH37.2_c0_3	.	.	.	.	.	S	Q	.	.	.	.	.	.	.	E	T	.	D	.	.	.	Q	.	.	.	T	.	.	.	.	.	.	.	.	.	.	.	.	.	.	.	.	.	.	D	.	.	.
NIH37.2_c1_3	.	.	.	.	.	.	.	.	.	.	.	.	.	.	.	.	.	.	.	.	.	.	.	.	.	.	.	.	.	.	.	.	.	.	.	.	.	.	.	.	.	.	.	.	.	.	.	.
NIH37.2_c2_3	.	.	.	.	.	S	Q	.	.	.	.	.	.	.	E	T	.	D	.	.	.	Q	.	.	.	T	.	.	.	.	.	.	.	.	.	.	.	.	.	.	.	.	.	.	D	.	.	.
NIH37.6_c0_8	.	.	.	.	.	.	.	.	.	.	.	.	.	.	.	.	.	.	.	.	.	.	.	.	.	.	.	.	.	.	.	.	.	.	.	.	.	.	.	.	.	.	.	.	.	.	.	.
NIH37.6_c1_8	.	.	.	.	.	.	.	.	.	.	.	.	.	.	.	.	.	.	.	.	.	.	.	.	.	.	.	.	.	.	.	.	.	.	.	.	.	.	.	.	.	.	.	.	.	.	.	.
NIH37.6_c2_8	.	.	.	.	.	.	.	.	.	.	.	.	.	.	.	.	.	.	.	.	.	.	.	.	.	.	.	.	.	.	.	.	.	.	.	.	.	.	.	.	.	.	.	.	.	.	.	.
NIH37.6_c4_8	.	.	.	.	.	.	.	.	.	.	.	.	.	.	.	.	.	.	.	.	.	.	.	.	.	.	.	.	.	.	.	.	.	.	.	.	.	.	.	.	.	.	.	.	.	.	.	.
NIH37.6_c6_8	.	.	.	.	.	.	.	.	.	.	.	.	.	.	.	.	.	.	.	.	.	.	.	.	.	.	.	.	.	.	.	.	.	.	.	.	.	.	.	.	.	.	.	.	.	.	.	.
NIH37.7_c0_9	.	.	.	.	.	.	.	.	.	.	.	.	.	.	.	.	.	.	.	.	.	.	.	.	.	.	.	.	.	.	.	.	.	.	.	.	.	.	.	.	.	.	.	.	.	.	.	.
NIH37.7_c5_9	.	.	.	.	.	.	.	.	.	.	.	.	.	.	.	.	.	.	.	.	.	.	.	.	.	.	.	.	.	.	.	.	.	.	.	.	.	.	.	.	.	.	.	.	.	.	.	.
NIH37.10_c0_12	.	.	.	.	.	.	.	.	.	.	.	.	.	.	.	.	.	.	.	.	.	.	.	.	.	.	.	.	.	.	.	.	.	.	.	.	.	.	.	.	.	.	.	.	.	.	.	.
NIH37.10_c4_12	.	.	.	.	.	.	.	.	.	.	.	.	.	.	.	.	.	.	.	.	.	.	.	.	.	.	.	.	.	.	.	.	.	.	.	.	.	.	.	.	.	.	.	.	.	.	.	.
NIH37.10_c12_12	.	.	.	.	.	.	.	.	.	.	.	.	.	.	.	.	.	.	.	.	.	.	.	.	.	.	.	.	.	.	.	.	.	.	.	.	.	.	.	.	.	.	.	.	.	.	.	.
NIH37.14_c0_26	.	.	.	.	.	.	.	.	.	.	.	.	.	.	.	.	.	.	.	.	.	.	.	.	.	.	.	.	.	.	.	.	.	.	.	.	.	.	.	.	.	.	.	.	.	.	.	.
NIH37.14_c5_26	.	.	.	.	.	.	.	.	.	.	.	.	.	.	.	.	.	.	.	.	.	.	.	.	.	.	.	.	.	.	.	.	.	.	.	.	.	.	.	.	.	.	.	.	.	.	.	.
NIH37.16_c0_28	.	.	.	.	.	.	.	.	.	.	.	.	.	.	.	.	.	.	.	.	.	.	.	.	.	.	.	.	.	.	.	.	.	.	.	.	.	.	.	.	.	.	.	.	.	.	.	.
NIH37.16_c3_28	.	.	.	.	.	.	.	.	.	.	.	.	.	.	.	.	.	.	.	.	.	.	.	.	.	.	.	.	.	.	.	.	.	.	.	.	.	.	.	.	.	.	.	.	.	.	.	.
NIH37.19_c0_32	.	.	.	.	.	.	.	.	.	.	.	.	.	.	.	.	.	.	.	.	.	.	.	.	.	.	.	.	.	.	.	.	.	.	.	.	.	.	.	.	.	.	.	.	.	.	.	.
NIH37.19_c2_32	.	.	.	.	.	.	.	.	.	.	.	.	.	.	.	.	.	.	.	.	.	.	.	.	.	.	.	.	.	.	.	.	.	.	.	.	.	.	.	.	.	.	.	.	.	.	.	.
NIH37.19_c3_32	.	.	.	.	.	.	.	.	.	.	.	.	.	.	.	.	.	.	.	.	.	.	.	.	.	.	.	.	.	.	.	.	.	.	.	.	.	.	.	.	.	.	.	.	.	.	.	.
NIH37.21_c1_35	.	.	.	.	.	.	.	.	.	.	.	.	.	.	.	.	.	.	.	.	.	.	.	.	.	.	.	.	.	.	.	.	.	.	.	.	.	.	.	.	.	.	.	.	.	.	.	.
NIH37.21_c2_35	.	.	.	.	.	.	.	.	.	.	.	.	.	.	.	.	.	.	.	.	.	.	.	.	.	.	.	.	.	.	.	.	.	.	.	.	.	.	.	.	.	.	.	.	.	.	.	.
NIH37.21_c5_35	.	.	.	.	.	.	.	.	.	.	.	.	.	.	.	.	.	.	.	.	.	.	.	.	.	.	.	.	.	.	.	.	.	.	.	.	.	.	.	.	.	.	.	.	.	.	.	.
NIH37.21_c6_35	.	.	.	.	.	.	.	.	.	.	.	.	.	.	.	.	.	.	.	.	.	.	.	.	.	.	.	.	.	.	.	.	.	.	.	.	.	.	.	.	.	.	.	.	.	.	.	.
NIH37.21_c13_35	.	.	.	.	.	.	.	.	.	.	.	.	.	.	.	.	.	.	.	.	.	.	.	.	.	.	.	.	.	.	.	.	.	.	.	.	.	.	.	.	.	.	.	.	.	.	.	.
NIH37.21_c14_35	.	.	.	.	.	.	.	.	.	.	.	.	.	.	.	.	.	.	.	.	.	.	.	.	.	.	.	.	.	.	.	.	.	.	.	.	.	.	.	.	.	.	.	.	.	.	.	.
NIH37.21_c18_35	.	.	.	.	.	.	.	.	.	.	.	.	.	.	.	.	.	.	.	.	.	.	.	.	.	.	.	.	.	.	.	.	.	.	.	.	.	.	.	.	.	.	.	.	.	.	.	.
NIH37.23_c0_91	.	.	.	.	.	.	.	.	.	.	.	.	.	.	.	.	.	.	.	.	.	.	.	.	.	.	.	.	.	.	.	.	.	.	.	.	.	.	.	.	.	.	.	.	.	.	.	.
NIH37.23_c2_91	.	.	.	.	.	.	.	.	.	.	.	.	.	.	.	.	.	.	.	.	.	.	.	.	.	.	.	.	.	.	.	.	.	.	.	.	.	.	.	.	.	.	.	.	.	.	.	.
NIH37.23_c4_91	.	.	.	.	.	.	.	.	.	.	.	.	.	.	.	.	.	.	.	.	.	.	.	.	.	.	.	.	.	.	.	.	.	.	.	.	.	.	.	.	.	.	.	.	.	.	.	.
NIH37.23_c5_91	.	.	.	.	.	.	.	.	.	.	.	.	.	.	.	.	.	.	.	.	.	.	.	.	.	.	.	.	.	.	.	.	.	.	.	.	.	.	.	.	.	.	.	.	.	.	.	.
NIH37.23_c8_91	.	.	.	.	.	.	.	.	.	.	.	.	.	.	.	.	.	.	.	.	.	.	.	.	.	.	.	.	.	.	.	.	.	.	.	.	.	.	.	.	.	.	.	.	.	.	.	.
NIH37.23_c10_91	.	.	.	.	.	.	.	.	.	.	.	.	.	.	.	.	.	.	.	.	.	.	.	.	.	.	.	.	.	.	.	.	.	.	.	.	.	.	.	.	.	.	.	.	.	.	.	.
NIH37.23_c15_91	.	.	.	.	.	.	.	.	.	.	.	.	.	.	.	.	.	.	.	.	.	.	.	.	.	.	.	.	.	.	.	.	.	.	.	.	.	.	.	.	.	.	.	.	.	.	.	.
NIH37.26_c17_153	.	.	.	.	.	.	.	.	.	.	.	.	.	.	.	.	.	.	.	.	.	.	.	.	.	.	.	.	.	.	.	.	.	.	.	.	.	.	.	.	.	.	.	.	.	.	.	.
NIH37.29_c0_238	.	.	.	.	.	.	.	.	.	.	.	.	.	.	.	.	.	.	.	.	.	.	.	.	.	T	.	.	.	.	.	.	.	.	.	.	.	.	.	.	.	.	.	.	.	.	.	.
NIH37.29_c3_238	.	.	.	.	.	.	.	.	.	.	.	.	.	.	.	.	.	.	.	.	.	.	.	.	.	T	.	.	.	.	.	.	.	.	.	.	.	.	.	.	.	.	.	.	.	.	.	.
NIH37.31_c2_477	.	.	.	R	.	S	.	.	.	.	.	.	.	.	.	.	.	.	.	.	.	.	.	.	.	.	.	.	.	.	.	.	.	.	.	.	.	.	.	.	.	.	.	.	.	.	.	.
NIH37.31_c5_477	.	.	.	R	.	S	.	.	.	.	.	.	.	.	.	.	.	.	.	.	.	.	.	.	.	.	.	.	.	.	.	.	.	.	.	.	.	.	.	.	.	.	.	.	.	.	.	.
NIH37.31_c7_477	.	.	.	R	.	S	.	.	.	.	.	.	.	.	.	.	.	.	.	.	.	.	.	.	.	.	.	.	.	.	.	.	.	.	.	.	.	.	.	.	.	.	.	.	.	.	.	.
NIH37.31_c9_477	.	.	.	.	.	.	.	.	.	.	K	.	.	.	.	.	.	.	.	.	.	.	.	.	.	T	.	.	.	.	.	.	.	.	.	.	.	.	.	.	.	.	.	.	.	.	.	.
NIH37.34_c3_554	.	.	.	R	.	S	.	.	.	.	.	.	.	.	.	.	R	.	.	.	.	.	.	.	.	.	.	.	.	.	.	.	.	.	.	.	.	.	.	.	.	.	.	.	.	.	.	.
NIH37.36_c1_617	.	S	.	.	.	S	.	.	.	.	K	.	.	.	.	.	.	.	.	.	.	.	.	.	.	T	.	.	.	.	.	.	.	.	.	.	.	.	.	.	.	.	.	.	.	.	.	.
Note: * refers to amino acids that were rarely observed in the global dataset and/or appeared to be a major proportion of AA at particular residues throughout the infection.
