# Supplementary material for: Norovirus evolves as one or more distinct clonal populations in immunocompromised hosts
Source: mBio. 2023 Oct 31;14(6):e02177-23. doi: 10.1128/mbio.02177-23 (PMC10746188; doi:10.1128/mbio.02177-23)
Supplement: Table S3 — Non GII.4 patient 10, 38, 29, 53, and 129 VP1 evolution. [file mbio.02177-23-s0010.xlsx]

## Sheet: non-GII.4
Table S3. Amino acid variation within clonal populations and comparison with global sequences.
NIH10 (GII.2)
Amino acid position in ORF2	12	24	28	35	75	146	154	164	169	173	220	224	231	235	248	250	285	286	294	296	297	303	307	317	325	332	343	344	345	346	347	348	349	357	363	365	366	381	384	389	399	402	403	406	413	415	427	440	450
Global sequences (n=651)	T(636)	N(611)	A(647)	A(625)	V(641)	I(646)	V(648)	N(615)	N(646)	D(650)	V(621)	T(623)	I(640)	G(643)	Q(644)	Y(624)	A(645)	F(644)	L(622)	D(651)	N(643)	V(606)	N(646)	E(631)	V(630)	V(622)	N(619)	S(587)	P(608)	G(651)	H(639)	N(613)	E(612)	A(636)	T(647)	Q(617)	Y(622)	D(650)	T(613)	V(643)	T(605)	F(622)	N(650)	V(615)	A(648)	N(620)	V(619)	I(614)	A(634)
	A(4) P(10) S(1)	S(33) T(7)	T(4)	V(26)	I(10)	V(5)	I(3)	R(3) S(33)	S(5)	E(1)	M(30)	S(28)	V(11)	S(8)	L(7)	F(26) H(1)	T(6)	L(7)	I(28) V(1)		D(8)	A(1) I(44)	S(5)	D(19) K(1)	A(2) G(1) I(7) M(11)	I(28) aa missing(1)	I(4) T(28)	A(7) G(6) H(28) I(1) N(2) T(19) V(1)	A(4) G(4) H(1) N(29) S(4) T(1)		L(1) N(2) Q(6) Y(3)	D(31) E(1) S(6)	H(2) Q(36) Y(1)	T(15)	A(2) S(2)	K(31) R(3)	F(29)	N(1)	I(3) K(4) N(1) Q(1) S(29)	A(3) I(5)	A(1) I(10) M(5) N(1) V(29)	S(1) Y(28)	D(1)	A(19) M(3) S(11) T(3)	V(3)	S(31)	L(3) M(29)	L(35) V(2)	S(1) V(16)
Patient sequences (n=57)	T(34)	S(52)	A(52)	V(34)	V(37)	I(51)	V(54)	S(54)	N(51)	D(54)	M(54)	S(51)	I(38)	G(36)	Q(39)	F(47)	A(44)	F(39)	I(51)	D(56)	N(52)	I(54)	N(50)	D(41)	V(26)	I(48)	T(51)	H(51)	N(53)	G(56)	H(55)	D(52)	Q(54)	A(54)	T(54)	K(51)	F(49)	D(55)	S(54)	V(52)	V(51)	Y(51)	N(55)	A(30)	A(55)	S(54)	M(54)	L(54)	V(39)
	A(3) P(17) S(3)	N(5)	T(5)	A(23)	I(20)	V(6)	I(3)	R(3)	S(6)	E(3)	V(3)	T(6)	V(19)	S(21)	L(18)	Y(10)	T(13)	L(18)	L(6)	H*(1)	D(5)	V(3)	S(7)	E(16)	I(7) M(24)	V(9)	I(5) N(1)	S(6)	G(4)	E*(1)	N(2)	E(2) N(1) S(2)	H(3)	T(3)	S(3)	Q(3) R(3)	Y(8)	N(2)	T(3)	I(5)	M(4) T(2)	F(6)	D(2)	S(24) T(3)	V(2)	N(3)	L(3)	I(3)	A(18)
Sequential samples
Cluster 1
NIH10.1_c3_1	T	S	A	V	V	I	V	S	N	D	M	S	I	S	Q	F	A	F	I	D	N	I	S	D	M	I	T	H	N	G	H	D	Q	A	T	K	F	D	S	V	V	Y	N	S	A	S	M	L	V
NIH10.1_c7_1	.	.	.	A	I	.	.	.	.	.	.	.	.	.	.	.	.	.	.	.	.	.	.	.	.	.	.	.	.	.	.	.	.	.	.	.	.	.	.	.	.	.	.	.	.	.	.	.	.
NIH10.2_c0_5	.	.	.	A	.	.	.	.	.	.	.	.	.	.	.	.	.	.	.	.	.	.	N	.	.	.	.	.	.	.	.	.	.	.	.	.	.	.	.	.	.	.	.	.	.	.	.	.	.
NIH10.2_c5_5	.	.	.	A	.	.	.	.	.	.	.	.	.	.	.	.	.	.	.	.	.	.	N	.	.	.	.	.	.	.	.	.	.	.	.	.	.	.	.	.	.	.	.	.	.	.	.	.	.
NIH10.2_c9_5	.	.	.	A	.	.	.	.	.	.	.	.	.	.	.	.	.	.	.	.	.	.	N	.	.	.	.	.	.	.	.	.	.	.	.	.	.	.	.	.	.	.	.	.	.	.	.	.	.
NIH10.2_c18_5	.	.	.	A	I	.	.	.	.	.	.	.	.	.	.	.	.	.	.	.	.	.	.	.	.	.	.	.	.	.	.	.	.	.	.	.	.	.	.	.	.	.	.	.	.	.	.	.	.
NIH10.4_c0_55	.	.	.	A	.	.	.	.	.	.	.	.	.	.	.	.	.	.	.	.	.	.	N	.	.	.	.	.	.	.	.	.	.	.	.	.	.	.	.	.	.	.	.	.	.	.	.	.	.
NIH10.4_c1_55	.	.	.	A	.	.	.	.	.	.	.	.	.	.	.	.	.	.	.	.	.	.	N	.	.	.	.	.	.	.	.	.	.	.	.	.	.	.	.	.	.	.	.	.	.	.	.	.	.
NIH10.4_c3_55	.	.	.	A	.	.	.	.	.	.	.	.	.	.	.	.	.	.	.	.	.	.	N	.	.	.	.	.	.	.	.	.	.	.	.	.	.	.	.	.	.	.	.	.	.	.	.	.	.
NIH10.4_c4_55	.	.	.	A	.	.	.	.	.	.	.	.	.	.	.	.	.	.	.	.	.	.	N	.	.	.	.	.	.	.	.	.	.	.	.	.	.	.	.	.	.	.	.	.	.	.	.	.	.
NIH10.4_c5_55	.	.	.	A	.	.	.	.	.	.	.	.	.	.	.	.	.	.	.	.	.	.	N	.	.	.	.	.	.	.	.	.	.	.	.	.	.	.	.	.	.	.	.	.	.	.	.	.	.
NIH10.4_c6_55	.	.	.	A	.	.	.	.	.	.	.	.	.	.	.	.	.	.	.	.	.	.	.	.	.	.	.	.	.	.	.	E	.	.	.	.	.	N	.	.	.	.	.	.	.	.	.	.	.
NIH10.4_c7_55	.	.	.	A	.	.	.	.	.	.	.	.	.	.	.	.	.	.	.	.	.	.	N	.	.	.	.	.	.	.	.	.	.	.	.	.	.	.	.	.	.	.	.	.	.	.	.	.	.
NIH10.4_c11_55	.	.	.	A	I	.	.	.	.	.	.	.	.	.	.	.	.	.	.	.	.	.	.	.	.	.	.	.	.	.	.	.	.	.	.	.	.	.	.	.	.	.	.	.	.	.	.	.	.
NIH10.6_c1_55	.	.	.	A	.	.	.	.	.	.	.	.	.	.	.	.	.	.	.	.	.	.	N	.	.	.	.	.	.	.	.	.	.	.	.	.	.	.	.	.	.	.	.	.	.	.	.	.	.
NIH10.6_c2_55	.	.	.	A	.	.	.	.	.	.	.	.	.	.	.	.	.	.	.	.	.	.	N	.	.	.	.	.	.	.	.	.	.	.	.	.	.	.	.	.	.	.	.	.	.	.	.	.	.
NIH10.6_c5_55	.	.	.	A	.	.	.	.	.	.	.	.	.	.	.	.	.	.	.	.	.	.	N	.	.	.	.	.	.	.	.	.	.	.	.	.	.	.	.	.	.	.	.	.	.	.	.	.	.
NIH10.6_c10_55	.	.	.	.	.	.	.	.	.	.	.	.	.	.	.	.	.	.	.	.	.	.	.	.	.	.	.	.	.	.	.	E	.	.	.	.	.	N	.	.	.	.	.	.	.	.	.	.	.
NIH10.6_c12_55	.	.	.	A	.	.	.	.	.	.	.	.	.	.	.	.	.	.	.	.	.	.	N	.	.	.	.	.	.	.	.	.	.	.	.	.	.	.	.	.	.	.	.	.	.	.	.	.	.
NIH10.6_c15_55	.	.	.	A	.	.	.	.	.	.	.	.	.	.	.	.	.	.	.	.	.	.	.	.	.	.	.	.	.	.	.	.	.	.	.	.	.	.	.	.	.	.	.	.	.	.	.	.	.
NIH10.6_c18_55	.	.	.	A	.	.	.	.	.	.	.	.	.	.	.	.	.	.	.	.	.	.	N	.	.	.	.	.	.	.	.	.	.	.	.	.	.	.	.	.	.	.	.	.	.	.	.	.	.
Cluster2
NIH10.1_c0_1	P	S	A	V	I	I	V	S	N	D	M	S	V	G	L	F	T	L	I	D	N	I	N	D	V	I	T	H	N	G	H	D	Q	A	T	K	F	D	S	V	V	Y	N	A	A	S	M	L	V
NIH10.2_c1_5	T	.	.	.	.	.	.	.	.	.	.	.	.	.	.	.	.	.	.	.	.	.	.	.	.	.	.	.	.	.	.	.	.	.	.	.	.	.	.	.	.	.	.	.	.	.	.	.	.
NIH10._c3_ 5	T	.	.	.	.	.	.	.	.	.	.	.	.	.	.	.	.	.	.	.	.	.	.	.	.	.	.	.	.	.	.	.	.	.	.	.	.	.	.	.	.	.	.	.	.	.	.	.	.
NIH10.2_c13_5	T	.	.	.	.	.	.	.	.	.	.	.	.	.	.	.	.	.	.	.	.	.	.	.	.	.	.	.	.	.	.	.	.	.	.	.	.	.	.	.	.	.	.	.	.	.	.	.	.
NIH10.2_c19_5	T	.	.	A	V	.	.	.	.	.	.	.	I	.	Q	Y	A	F	.	.	.	.	.	E	.	V	.	.	.	.	.	.	.	.	.	.	.	.	.	.	.	.	.	.	.	.	.	.	A
NIH10.2_c20_5	T	.	.	.	.	.	.	.	.	.	.	.	.	.	.	.	.	.	.	.	.	.	.	.	.	.	.	.	.	.	.	.	.	.	.	.	.	.	.	.	.	.	.	.	.	.	.	.	.
NIH10.4_c2_55	T	.	.	.	V	.	.	.	.	.	.	.	I	.	Q	Y	A	F	.	.	.	.	.	E	I	.	.	.	.	.	.	.	.	.	.	.	.	.	.	.	.	.	.	.	V	.	.	.	A
NIH10.4_c10_55	.	.	.	.	.	.	.	.	.	.	.	.	.	.	.	.	.	.	.	.	.	.	.	.	.	.	.	.	.	.	.	.	.	.	.	.	.	.	.	.	.	.	.	.	.	.	.	.	.
NIH10.6_c0_55	.	.	.	.	.	.	.	.	.	.	.	.	.	.	.	.	.	.	.	.	.	.	.	.	.	.	.	.	.	.	.	.	.	.	.	.	.	.	.	.	.	.	.	.	.	.	.	.	.
NIH10.6_c3_55	.	.	.	.	.	.	.	.	.	.	.	.	.	.	.	.	.	.	.	.	.	.	.	.	.	.	.	.	.	.	.	.	.	.	.	.	.	.	.	.	.	.	.	.	.	.	.	.	.
NIH10.6_c4_ 55	.	.	.	.	.	.	.	.	.	.	.	.	.	.	.	.	.	.	.	.	.	.	.	.	.	.	.	.	.	.	.	.	.	.	.	.	.	.	.	.	.	.	.	.	.	.	.	.	.
NIH10.6_c6_55	.	.	.	.	.	.	.	.	.	.	.	.	.	.	.	.	.	.	.	.	.	.	.	.	.	.	.	.	.	.	.	.	.	.	.	.	.	.	.	.	.	.	.	.	.	.	.	.	.
NIH10.6_c14_55	T	.	.	.	V	.	.	.	.	.	.	.	I	.	Q	Y	A	F	.	.	.	.	.	E	I	.	.	.	.	.	.	.	.	.	.	.	.	.	.	.	.	.	.	.	V	.	.	.	A
NIH10.6_c16_55	.	.	.	.	.	.	.	.	.	.	.	.	.	.	.	.	A	.	.	.	.	.	.	.	.	.	.	.	.	.	.	.	.	.	.	.	Y	.	.	.	.	.	.	.	.	.	.	.	.
NIH10.7_c0_420	.	.	.	.	.	.	.	.	.	.	.	.	.	.	.	.	.	.	.	.	.	.	.	.	.	.	.	.	.	.	.	.	.	.	.	.	Y	.	.	.	.	.	.	.	.	.	.	.	.
NIH10.7_c1_420	T	.	.	.	V	.	.	.	.	.	.	.	I	.	Q	Y	A	F	.	.	.	.	.	E	.	V	.	.	.	.	.	.	.	.	.	.	.	.	.	.	.	.	.	.	.	.	.	.	A
NIH10.7_c3_420	.	.	.	.	V	.	.	.	.	.	.	.	.	.	.	.	A	.	.	.	.	.	.	.	.	.	.	.	.	.	.	.	.	.	.	.	Y	.	.	.	.	.	.	.	.	.	.	.	.
NIH10.7_c4_420	T	.	.	.	V	.	.	.	.	.	.	.	I	.	Q	Y	A	F	.	.	.	.	.	E	.	V	.	.	.	.	.	.	.	.	.	.	.	.	.	.	.	.	.	.	.	.	.	.	A
NIH10.7_c7_420	.	.	.	.	V	.	.	.	.	.	.	.	.	.	.	.	A	.	.	.	.	.	.	.	.	.	.	.	.	.	.	.	.	.	.	.	Y	.	.	.	.	.	.	.	.	.	.	.	.
NIH10.7_c8_420	.	.	.	.	.	.	.	.	.	.	.	.	.	.	.	.	.	.	.	.	.	.	.	.	.	.	.	.	.	.	.	.	.	.	.	.	Y	.	.	.	.	.	.	.	.	.	.	.	.
NIH10.7_c10_420	.	.	.	.	V	.	.	.	.	.	.	.	.	.	.	.	A	.	.	.	.	.	.	.	.	.	.	.	.	.	.	.	.	.	.	.	Y	.	.	.	.	.	.	.	.	.	.	.	.
NIH10.8_c13_467	T	.	.	.	V	.	.	.	.	.	.	.	I	.	Q	Y	A	F	.	.	.	.	.	E	I	.	.	.	.	.	.	.	.	.	.	.	.	.	.	.	.	.	.	S	.	.	.	.	A
NIH10.7_c14_420	.	.	.	.	.	.	.	.	.	.	.	.	I	.	.	.	A	.	.	.	.	.	.	.	.	.	.	.	.	.	.	.	.	.	.	.	Y	.	.	.	.	.	.	.	.	.	.	.	.
NIH10.8_c0_467	T	.	.	.	V	.	.	.	.	.	.	.	I	.	Q	Y	A	F	.	.	.	.	.	E	.	V	.	.	.	.	.	.	.	.	.	.	.	.	.	.	.	.	.	.	.	.	.	.	A
NIH10.8_c1_467	T	.	.	.	V	.	.	.	.	.	.	.	I	.	Q	Y	A	F	.	.	.	.	.	E	.	V	.	.	.	.	.	.	.	.	.	.	.	.	.	.	.	.	.	.	.	.	.	.	A
NIH10.8_c15_467	T	.	.	.	V	.	.	.	.	.	.	.	I	.	Q	Y	A	F	.	.	.	.	.	E	.	V	.	.	.	.	.	.	.	.	.	.	.	.	.	.	.	.	.	.	.	.	.	.	A
NIH10.10_c0_516	.	.	.	.	.	.	.	.	.	.	.	.	.	.	Q	.	A	F	.	.	D	.	.	.	.	.	.	.	.	.	.	.	.	.	.	.	.	.	.	.	.	.	.	.	.	.	.	.	A
NIH10.10_c2_516	A	.	.	.	V	.	.	.	.	.	.	.	I	.	Q	Y	A	F	.	.	.	.	.	E	I	.	.	.	.	.	.	.	.	.	.	.	.	.	.	.	.	.	.	S	.	.	.	.	A
NIH10.10_c5_516	.	.	.	.	.	.	.	.	.	.	.	.	.	.	Q	.	A	F	.	.	D	.	.	.	.	.	.	.	.	.	.	.	.	.	.	.	.	.	.	.	.	.	.	.	.	.	.	.	A
NIH10.10_c6_516	.	.	.	.	.	.	.	.	.	.	.	.	.	.	.	.	.	.	.	.	.	.	.	.	.	.	.	.	.	.	.	.	.	.	.	.	Y	.	.	.	.	.	.	.	.	.	.	.	.
Cluster3
NIH10.8_c4_467	A	N	T	V	V	V	I	R	S	D	V	T	I	G	Q	F	A	F	L	D	D	I	N	E	M	I	I	S	G	G	H	D	H	T	S	R	F	D	T	I	M	F	N	T	A	S	L	I	A
NIH10.10_c1_516	P	S	A	.	.	.	.	.	.	.	.	.	.	.	.	.	.	.	.	.	.	.	.	.	.	.	.	.	.	.	.	.	.	.	.	.	.	.	.	.	.	.	.	.	.	.	.	.	.
NIH10.10_c3_516	.	.	.	.	.	.	.	.	.	.	.	.	.	.	.	.	.	.	.	.	.	.	.	.	.	.	.	.	.	.	.	.	.	.	.	.	.	.	.	.	.	.	.	.	.	.	.	.	.
NIH10.12_c0_677	S	.	.	A	.	.	V	S	.	E	M	.	.	.	.	.	.	.	.	.	N	V	.	.	I	V	.	.	N	.	N	S	Q	A	T	Q	.	.	S	.	T	.	D	A	.	N	M	L	.
NIH10.12_c1_677	S	.	.	A	.	.	V	S	.	E	M	.	.	.	.	.	.	.	.	.	N	V	.	.	I	V	.	.	N	.	N	S	Q	A	T	Q	.	.	S	.	T	.	D	A	.	N	M	L	.
NIH10.12_c16_677	S	.	.	A	.	.	V	S	.	E	M	.	.	.	.	.	.	.	.	H	N	V	.	.	I	V	N	.	.	E	.	N	Q	A	T	Q	.	.	S	V	.	.	.	S	.	N	M	L	.
NIH38 (GII.3)
Amino acid position in ORF2	9	12	78	105	124	164	171	172	190	231	256	257	278	289	291	292	308	311	312	331	333	365	369	381	385	389	390	394	398	404	406	420	454	456	502	509	510	540	547
Global sequences (n=226)	A(140)	N(226)	N(222)	V(226)	I(225)	N(226)	G(225)	S(223)	N(217)	I(225)	N(219)	I(204)	V(8)	V(186)	T(222)	R(222)	L(217)	Y(212)	Y(209)	I(223)	G(187)	D(225)	G(217)	S(218)	G(108)	Q(206)	N(206)	R(217)	V(226)	H(162)	A(184)	F(212)	N(222)	I(217)	L(224)	K(226)	N(186)	T(225)	I(148)
	T(86)		D(1) S(3)		V(1)		S(1)	T(3)	S(9)	V(1)	S(7)	L(1) T(1) V(20)	I(2)	M(20) T(20)	I(4)	G(4)	F(2) H(4) Q(2) S(1)	H(10) L(3) R(1)	H(9) R(2) S(6)	T(3)	A(30) C(9)	N(1)	D(1) N(1) P(6) S(1)	I(2) T(6)	aa missing (1) D(58) E(1) H(2) N(1) S(55)	A(1) E(2) H(3) L(2) P(9) S(2) T(1)	S(20)	I(1) K(8)		N(39) Q(3) R(20) S(2)	E(10) P(1) S(29) V(2)	I(5) L(9)	D(2) K(1) S(1)	T(3) V(6)	Q(2)		S(40)	I(1)	N(2) V(76)
Patient sequences (n=79)	A(72)	S*(70)	K*(78)	V(78)	V(55)	T*(30)	G(56)	A*(31)	N(71)	I(55)	N(53)	I(71)	L*(56)	V(74)	T(56)	G(56)	Q(56)	H(76)	R(78)	V*(56)	G(68)	N(56)	G(68)	S(78)	D(72)	Q(60)	N(78)	R(78)	V(78)	N(78)	M*(44)	L(54)	N(46)	I(65)	L(78)	K(78)	N(75)	T(74)	I(59)
	T(7)	N(9)	R*(1)	A*(1)	I(24)	N(25) S*(24)	E*(23)	P*(23) S(22) T(3)	S(8)	V(24)	S(26)	V(8)	I(23)	M(4) T(1)	I(19) V*(4)	R(23)	S(23)	Y(3)	H(1)	I(23)	A(11)	D(23)	D(3) S(8)	A*(1)	G(7)	E(19)	D*(1)	K(1)	I*(1)	D*(1)	A(10) E(1) G*(1) I*(1) T*(15) V(7)	F(25)	S(33)	V(14)	M*(1)	R*(1)	S(4)	I(5)	V(20)
Sequential samples
Cluster 1
NIH38.3_c0_1	A	S	K	V	V	T	G	A	N	I	N	I	L	V	T	G	Q	H	R	V	G	N	G	S	D	Q	N	R	V	N	M	L	S	I	L	K	N	T	I
NIH38.3_c5_1	.	.	.	.	.	.	.	.	.	.	.	.	.	.	.	.	.	.	.	.	.	.	.	.	.	.	.	.	.	.	.	.	.	.	.	.	.	.	.
NIH38.3_c15_1	.	.	.	.	.	.	.	.	.	.	.	.	.	.	.	.	.	.	.	.	.	.	.	.	.	.	.	.	.	.	I	.	.	.	.	.	.	.	.
NIH38.4_c12_2	.	.	.	.	.	.	.	.	.	.	.	.	.	.	.	.	.	.	.	.	.	.	.	.	.	.	.	.	.	.	.	.	.	.	.	.	.	.	.
NIH38.4_c15_2	.	.	.	.	.	N	.	S	.	.	.	.	.	.	.	.	.	.	.	.	.	.	.	.	.	.	.	K	.	.	T	.	N	.	.	R	.	.	.
NIH38.4_c14_2	.	.	.	.	.	.	.	.	.	.	.	.	.	.	.	.	.	.	.	.	.	.	.	.	.	.	.	.	.	.	.	.	.	.	.	.	.	.	.
NIH38.4_c0_2	.	.	.	.	.	.	.	.	.	.	.	.	.	.	.	.	.	.	.	.	.	.	.	.	.	.	.	.	.	.	.	.	.	.	.	.	.	.	.
NIH38.4_c2_2	.	.	.	.	.	.	.	.	.	.	.	.	.	.	.	.	.	.	.	.	.	.	.	.	.	.	.	.	.	.	.	.	.	.	.	.	.	.	.
NIH38.4_c18_2	.	.	.	.	.	.	.	.	.	.	.	.	.	.	.	.	.	.	.	.	.	.	.	.	.	.	.	.	.	.	.	.	.	.	.	.	.	I	.
NIH38.4_c10_2	.	.	.	.	.	.	.	.	.	.	.	.	.	.	.	.	.	.	.	.	.	.	.	.	.	.	.	.	.	.	.	.	.	.	.	.	.	.	.
NIH38.5_c16_3	.	.	.	.	.	.	.	.	.	.	.	.	.	.	.	.	.	.	.	.	.	.	.	.	.	.	.	.	.	.	V	.	N	.	.	.	.	.	.
NIH38.5_c2_3	.	.	.	.	.	.	.	.	.	.	.	.	.	.	.	.	.	.	.	.	.	.	.	.	.	.	.	.	.	.	.	.	.	.	.	.	.	.	.
NIH38.5_c5_3	.	.	.	.	.	.	.	.	.	.	.	.	.	.	.	.	.	.	.	.	.	.	.	.	.	.	.	.	.	.	.	.	.	.	.	.	.	.	.
NIH38.5_c18_3	.	.	.	.	.	.	.	.	.	.	.	.	.	.	.	.	.	.	.	.	.	.	.	.	.	.	.	.	.	.	.	.	.	.	.	.	.	.	.
NIH38.5_c3_3	.	.	.	.	.	.	.	.	.	.	.	.	.	.	.	.	.	.	.	.	.	.	.	.	.	.	.	.	.	.	.	.	.	.	.	.	.	.	.
NIH38.5_c0_3	.	.	.	.	.	.	.	.	.	.	.	.	.	.	.	.	.	.	.	.	.	.	.	.	.	.	.	.	.	.	.	.	.	.	.	.	.	.	.
NIH38.5_c4_3	.	.	.	.	.	.	.	.	.	.	.	.	.	.	.	.	.	.	.	.	.	.	.	.	.	.	.	.	.	.	.	.	.	.	.	.	.	.	.
NIH38.5_c7_3	.	.	.	.	.	.	.	.	.	.	.	.	.	.	.	.	.	.	.	.	.	.	.	.	.	.	.	.	.	.	.	.	.	.	.	.	.	.	.
NIH38.5_c1_3	.	.	.	.	.	.	.	.	.	.	.	.	.	.	.	.	.	.	.	.	.	.	.	.	.	.	.	.	.	.	.	.	.	.	.	.	.	.	.
NIH38.6_c2_4	.	.	.	.	.	N	.	S	.	.	.	.	.	.	.	.	.	.	.	.	.	.	.	.	.	.	.	.	.	.	.	.	.	.	.	.	.	.	.
NIH38.6_c4_10_14_ 4	.	.	.	.	.	N	.	T	.	.	.	.	.	.	.	.	.	.	.	.	.	.	.	.	.	.	.	.	.	.	.	.	N	.	.	.	.	.	.
NIH38.6_c16_4	.	.	.	.	.	N	.	S	.	.	.	.	.	.	.	.	.	.	.	.	.	.	.	.	.	.	.	.	.	.	V	.	.	.	.	.	.	.	.
NIH38.6_c18_4	.	.	.	.	.	N	.	T	.	.	.	.	.	.	.	.	.	.	.	.	.	.	.	.	.	.	.	.	.	.	.	.	N	.	.	.	.	.	.
NIH38.6_c17_4	.	.	.	.	.	N	.	S	.	.	.	.	.	.	.	.	.	.	.	.	.	.	.	.	.	.	.	.	.	.	.	.	.	.	.	.	.	.	.
NIH38.6_c0_4	.	.	.	.	.	N	.	S	.	.	.	.	.	.	.	.	.	.	.	.	.	.	.	.	.	.	.	.	.	.	.	.	.	.	.	.	.	.	.
NIH38.7_c0_5	.	.	.	.	.	N	.	S	.	.	.	.	.	.	.	.	.	.	.	.	.	.	.	.	.	.	.	.	.	.	.	.	N	.	.	.	.	.	.
NIH38.7_c1_5	.	.	.	.	.	N	.	S	.	.	.	.	.	.	.	.	.	.	.	.	.	.	.	.	.	.	.	.	.	.	.	.	N	.	.	.	.	.	.
NIH38.7_c2_5	.	.	.	.	.	N	.	S	.	.	.	V	.	.	.	.	.	.	.	.	.	.	D	.	.	.	.	.	.	.	V	.	.	.	.	.	.	I	.
NIH38.7_c3_5	.	.	.	.	.	N	.	S	.	.	.	V	.	.	.	.	.	.	.	.	.	.	D	.	.	.	.	.	.	.	V	.	.	.	.	.	.	I	.
NIH38.7_c8_5	.	.	.	.	.	N	.	S	.	.	.	.	.	.	.	.	.	.	.	.	.	.	.	.	.	.	.	.	.	.	.	.	N	.	.	.	.	.	.
NIH38.7_c12_5	.	.	.	.	.	N	.	T	.	.	.	.	.	.	.	.	.	.	.	.	.	.	.	.	.	.	.	.	.	.	.	.	N	.	.	.	.	.	.
NIH38.8_c0_6	.	.	.	.	.	.	.	.	.	.	.	.	.	.	.	.	.	.	.	.	.	.	.	.	.	.	.	.	.	.	.	.	.	.	.	.	.	.	.
NIH38.8_c2_6	.	.	.	.	.	.	.	.	.	.	.	.	.	.	.	.	.	.	.	.	.	.	.	.	.	.	.	.	.	.	.	.	.	.	.	.	.	.	.
NIH38.9_c1_4_7	.	.	.	.	.	N	.	.	.	.	.	.	.	.	.	.	.	.	.	.	.	.	.	.	.	.	.	.	.	.	.	.	N	.	.	.	.	.	.
NIH38.12_c18_504	.	.	.	.	.	N	.	S	.	.	.	.	.	.	.	.	.	.	.	.	A	.	.	.	.	.	.	.	.	.	.	.	N	.	.	.	.	.	.
NIH38.12_c1_504	.	.	.	.	.	.	.	.	S	.	.	.	.	.	.	.	.	.	.	.	.	.	.	.	.	E	.	.	.	.	.	.	.	.	.	.	.	I	.
NIH38.12_c20_504	.	.	.	.	.	.	.	.	S	.	.	.	.	.	.	.	.	.	.	.	.	.	.	.	.	.	.	.	.	.	.	.	.	.	.	.	.	.	.
NIH38.11_c10_506	.	.	.	.	.	.	.	.	S	.	.	.	.	.	.	.	.	.	.	.	.	.	.	.	.	E	.	.	.	.	A	F	N	V	.	.	.	.	V
NIH38.11_c7_506	.	.	.	.	.	.	.	.	S	.	.	.	.	.	.	.	.	.	.	.	.	.	.	.	.	E	.	.	.	.	A	F	N	V	.	.	.	.	V
NIH38.11_c2_506	.	.	.	.	.	.	.	.	S	.	.	.	.	.	.	.	.	.	.	.	.	.	.	.	.	E	.	.	.	.	A	F	N	V	.	.	.	.	V
NIH38.11_c3_18_ 506	.	.	.	.	.	.	.	.	S	.	.	.	.	.	.	.	.	.	.	.	.	.	.	.	.	.	.	.	.	.	.	.	.	.	.	.	.	.	.
NIH38.11_c8_506	.	.	.	.	.	.	.	.	S	.	.	.	.	.	.	.	.	.	.	.	.	.	.	.	.	E	.	.	.	.	A	F	N	V	.	.	.	.	V
NIH38.11_c16_506	.	.	.	.	.	N	.	S	.	.	.	.	.	.	.	.	.	.	.	.	A	.	.	.	.	.	.	.	.	.	.	.	N	.	.	.	.	.	.
NIH38.11_c9_506	T	.	.	.	I	S	E	P	.	V	S	.	.	.	.	R	S	.	.	I	.	D	S	.	.	E	.	.	.	.	T	F	N	.	.	.	.	.	V
NIH38.13_c0_701	.	N	.	.	.	N	.	S	.	.	.	.	.	.	.	.	.	.	.	.	A	.	.	.	.	.	.	.	.	.	.	.	N	.	.	.	.	.	.
NIH38.13_c2_701	.	N	.	.	.	N	.	S	.	.	.	.	.	.	.	.	.	.	.	.	A	.	.	.	.	.	.	.	.	.	.	.	N	.	.	.	.	.	.
NIH38.13_c14_701	.	N	.	.	.	N	.	S	.	.	.	.	.	.	.	.	.	.	.	.	A	.	.	.	.	.	.	.	.	.	.	.	N	.	.	.	.	.	.
NIH38.13_c6_701	.	N	.	.	.	N	.	S	.	.	.	.	.	.	.	.	.	.	.	.	A	.	.	.	.	.	.	.	.	.	.	.	N	.	.	.	.	.	.
NIH38.13_c18_701	.	N	.	.	.	.	.	S	.	.	S	V	.	.	.	.	.	.	.	.	.	.	.	.	.	.	.	.	.	.	G	.	.	.	.	.	.	I	.
NIH38.13_c17_701	.	N	.	.	.	N	.	S	.	.	.	.	.	.	.	.	.	.	.	.	A	.	.	.	.	.	.	.	.	.	V	.	.	.	.	.	.	.	.
NIH38.13_c10_701	.	N	.	.	.	N	.	S	.	.	.	.	.	.	.	.	.	.	.	.	A	.	.	.	.	.	.	.	.	.	.	.	N	.	.	.	.	.	.
NIH38.13_c15_701	.	.	.	.	.	N	.	S	.	.	.	.	.	.	.	.	.	.	.	.	A	.	.	.	.	.	.	.	.	.	.	.	N	.	.	.	.	.	.
NIH38.14_c1_1059	.	N	.	.	.	N	.	S	.	.	.	.	.	.	.	.	.	.	.	.	A	.	.	.	.	.	.	.	.	.	.	.	N	.	.	.	.	.	.
NIH38.14_c2_4_7_1059	.	N	.	.	.	N	.	S	.	.	.	.	.	.	.	.	.	.	.	.	A	.	.	.	.	.	.	.	.	.	.	.	N	.	.	.	.	.	.
NIH38.14_c3_5_1059	.	.	R	.	.	.	.	.	S	.	.	.	.	.	.	.	.	.	.	.	.	.	.	A	.	.	.	.	.	.	.	.	.	.	.	.	.	.	.
Cluster2
NIH38.3_c12_1	A	S	K	V	I	S	E	P	N	V	S	I	I	V	I	R	S	H	R	I	G	D	G	S	D	Q	N	R	V	N	A	F	N	V	L	K	N	T	V
NIH38.4_c1_2	.	.	.	.	.	.	.	.	.	.	.	V	.	.	.	.	.	.	.	.	.	.	.	.	G	E	.	.	.	.	.	.	.	.	.	.	.	.	.
NIH38.5_c6_3	.	.	.	.	.	.	.	.	.	.	.	.	.	.	.	.	.	Y	.	.	.	.	.	.	G	E	.	.	.	.	.	.	.	.	.	.	.	.	.
NIH38.5_c9_3	.	.	.	.	V	T	G	A	.	I	N	.	L	.	T	G	Q	.	.	V	.	N	.	.	.	.	.	.	.	.	M	L	S	I	.	.	.	.	I
NIH38.5_c10_3	.	.	.	.	.	.	.	.	.	.	.	.	.	.	.	.	.	Y	.	.	.	.	.	.	G	E	.	.	.	.	.	.	.	.	.	.	.	.	.
NIH38.5_c11_3	.	.	.	.	.	.	.	.	.	.	.	.	.	.	.	.	.	Y	.	.	.	.	.	.	G	E	.	.	.	.	.	.	.	.	.	.	.	.	.
NIH38.5_c15_3	.	.	.	.	.	.	.	.	.	.	.	.	.	M	.	.	.	.	.	.	.	.	D	.	G	.	.	.	.	D	.	.	.	.	.	.	.	.	.
NIH38.6_c1_4	.	.	.	.	.	.	.	.	.	.	.	.	.	.	.	.	.	.	.	.	.	.	.	.	.	.	D	.	.	.	V	.	.	.	.	.	.	.	.
NIH38.8_c1_6	.	.	.	.	.	.	.	.	.	.	.	.	.	.	.	.	.	.	H	.	.	.	.	.	.	.	.	.	I	.	T	L	.	I	.	.	S	.	I
NIH38.9_c0_7	.	.	.	A	.	.	.	.	.	.	.	.	.	.	.	.	.	.	.	.	.	.	.	.	.	.	.	.	.	.	T	L	.	I	.	.	S	.	I
NIH38.12_c5_504	T	.	.	.	.	.	G	A	.	.	.	V	.	M	V	.	.	.	.	.	.	.	.	.	.	.	.	.	.	.	T	.	.	I	.	.	.	.	I
NIH38.12_c3_504	.	.	.	.	.	.	.	.	.	.	.	.	.	.	.	.	.	.	.	.	.	.	S	.	.	E	.	.	.	.	T	.	.	I	.	.	.	.	.
NIH38.12_c21_504	.	.	.	.	.	.	.	.	.	.	.	.	.	.	.	.	.	.	.	.	.	.	.	.	G	E	.	.	.	.	V	.	.	.	.	.	.	.	I
NIH38.12_c6_504	.	.	.	.	.	.	.	.	.	.	.	.	.	.	.	.	.	.	.	.	.	.	S	.	.	E	.	.	.	.	T	.	.	I	.	.	.	.	.
NIH38.12_c9_504	.	.	.	.	.	.	.	.	.	.	.	.	.	.	.	.	.	.	.	.	.	.	S	.	.	E	.	.	.	.	T	.	.	I	.	.	.	.	.
NIH38.12_c0_504	.	.	.	.	.	.	.	.	.	.	.	.	.	.	.	.	.	.	.	.	.	.	S	.	.	E	.	.	.	.	T	.	.	I	.	.	.	.	.
NIH38.12_c14_504	.	.	.	.	.	.	.	.	.	.	.	.	.	.	.	.	.	.	.	.	.	.	S	.	.	E	.	.	.	.	T	.	.	I	.	.	.	.	.
NIH38.11_c0_506	.	.	.	.	.	.	.	.	.	.	.	V	.	M	V	.	.	.	.	.	.	.	.	.	.	.	.	.	.	.	T	.	.	.	.	.	.	.	I
NIH38.11_c1_506	T	.	.	.	.	.	.	.	.	.	.	.	.	.	.	.	.	.	.	.	.	.	S	.	.	E	.	.	.	.	T	.	.	I	.	.	.	.	.
NIH38.11_c17_506	T	.	.	.	.	.	.	.	.	.	.	.	L	.	T	G	Q	.	.	V	.	N	.	.	.	.	.	.	.	.	M	L	.	I	.	.	.	.	I
NIH38.13_c13_701	T	.	.	.	.	.	.	.	.	.	.	.	.	.	.	.	.	.	.	.	.	.	S	.	.	E	.	.	.	.	T	.	.	I	.	.	.	.	.
NIH38.1321_701	T	.	.	.	.	.	.	.	.	.	.	.	.	.	.	.	.	.	.	.	.	.	.	.	G	E	.	.	.	.	E	.	S	.	.	.	.	.	.
NIH38.13_c12_701	T	.	.	.	.	.	.	.	.	.	.	V	.	T	V	.	.	.	.	.	.	.	.	.	.	.	.	.	.	.	T	.	.	I	.	.	.	.	I
NIH38.14_c0_1059	.	.	.	.	.	.	.	.	.	.	.	V	.	M	V	.	.	.	.	.	.	.	.	.	.	.	.	.	.	.	T	.	.	I	M	.	S	.	I
NIH29 (GII.6)
Amino acid position in ORF2	72	73	131	141	182	230	266	345	358	359	369	395	418	444	465
Global sequences (n=29)	P(29)	G(29)	E(28)	C(29)	L(29)	I(28)	T(29)	V(29)	A(29)	T(29)	T(29)	V(22)	H(27)	I(22)	V(29)
			K(1)			V(1						I(7)	R(2)	M(6)
														V(1)
Patient sequences (n=6)	P(5)	G(5)	E(4)	C(5)	L(5)	I(5)	T(5)	A*(5)	S*(5)	T(5)	T(5)	V(4)	H(4)	V(5)	V(4)
	T*(1)	S*(1)	D*(2)	F*(1)	V*(1)	V(1)	A*(1)	V(1)	A(1)	S*(1)	A*(1)	I(2)	R(1) S*(1)	I(1)	I*(2)
Sequential samples
NIH29.1_c0_1	P	G	E	C	L	I	T	V	A	S	T	V	H	V	V
NIH29.2_c0_16	.	.	.	.	.	.	.	A	S	T	.	.	.	.	.
NIH29.3_c0_35	.	.	.	.	.	.	.	A	S	T	.	.	.	.	I
NIH29.5_c0_51	.	.	.	.	.	.	.	A	S	T	.	.	.	.	I
NIH29.6_c0_80	.	.	D	.	.	.	.	A	S	T	.	I	R	.	.
NIH29.8_c0_168	T	S	D	F	V	V	A	A	S	T	A	I	S	I	.
NIH53 (GII.6)
Amino acid position in ORF2	286	356	404
Global sequences (n=83)	R(82)	I(66)	A(81)
	G(1)	V(15) A(1) T(1)	D(2)
Patient sequences (n=4)	R(3)	I(3)	A(2) T(2)
	G(1)	T(1)
Sequential samples
NIH53.1_1	R	I	A
NIH53.2_25	G	.	.
NIH53.4_41	.	.	T
NIH53.5_59	.	T	T
NIH129 (GII.14)
Amino acid position in ORF2	71	107	226	299	314	341	342	388
Global sequences (n=37)	S(37)	I(37)	N(37)	R(37)	P(37)	T(26)	D(37)	V(37)
						R(10) I(1)
Patient sequences (n=6)	A*(3) S(3)	V*(4)	N(5)	R(4)	P(4)	R(3) S*(3)	D(5)	V(5)
		I(2)	S(1)	Q*(2)	L*(2)		G(1)	I(1)
Sequential samples
NIH129.1_1	S	I	N	Q	L	R	D	V
NIH129.2_22	A	.	.	.	.	.	G	.
NIH129.3_51	.	V	.	R	P	S	.	.
NIH129.4_64	.	V	.	R	P	S	.	.
NIH129.5_78	A	V	.	R	P	S	.	.
NIH129.10_185	A	V	S	R	P	.	.	I
Note: * refers to amino acids that were rarely observed in the global dataset and/or appeared to be a major proportion of AA at particular residues throughout the infection.
[truncated: 2 more columns]
